# Supplementary material for: Protective Effects of Withagenin A Diglucoside from Indian Ginseng (Withania somnifera) against Human Dermal Fibroblast Damaged by TNF-α Stimulation
Source: Antioxidants (Basel). 2022 Nov 15;11(11):2248. doi: 10.3390/antiox11112248 (PMC9686661; doi:10.3390/antiox11112248)
Supplement: Supplementary file 1 [file antioxidants-11-02248-s001.zip]

Archive with 1 entries (1 files):
- antioxidants-1955670-supplementary.pdf
